# Supplementary material for: Development and Application of Mouse-Derived CD2v Monoclonal Antibodies Against African Swine Fever Virus from Single B Cells
Source: Viruses. 2025 Aug 15;17(8):1123. doi: 10.3390/v17081123 (PMC12390635; doi:10.3390/v17081123)
Supplement: Supplementary file 1 [file viruses-17-01123-s001.zip]

Archive with 1 entries (1 files):
- viruses-3789443-supplementary.pdf
